# Supplementary material for: Elucidation of the calcineurin-Crz1 stress response transcriptional network in the human fungal pathogen Cryptococcus neoformans
Source: PLoS Genet. 2017 Apr 4;13(4):e1006667. doi: 10.1371/journal.pgen.1006667 (PMC5380312; doi:10.1371/journal.pgen.1006667)
Supplement: S6 Table — Genes are arranged based on fold-change. Color shading indicates the presence of CDRE motifs; yellow = 5’-[G/A]CACAGC[C/A]AC-3’; blue = 5’-GAAGATG[A/G]T[G/A]-3’; green = 5’-GCACA[G/A]C-3’. (XLSX) [file pgen.1006667.s012.xlsx]

## Sheet: S5 Table
S6 Table	Presence of the putative CDRE motifs in the promoter regions of the calcineurin-Crz1 regulated genes
Locus Tag (CNAG)	Gene description	Motifs
		1	2	3
_00588	Hypothetical protein					1	5’-[G/A]CACAGC[C/A]AC-3’
_04891	Hypothetical protein					2	5’-GAAGATG[A/G]T[G/A]-3’
_02864	predicted protein					3	5’-GCACA[G/A]C-3’
_03223	Hypothetical protein
_00407	Glyoxal oxidase
_02526	Hypothetical protein
_04903	Hypothetical protein
_02685	Hypothetical protein
_05641	Hypothetical protein
_01081	Hypothetical protein
_07725	Specific transcriptional repressor
_02156	Hypothetical protein
_05916	Hypothetical protein
_05158	Hypothetical protein
_07981	Hypothetical protein
_01506	Hypothetical protein
_00587	Hypothetical protein
_01230	Chitin deacetylase 2
_03007	Hypothetical protein
_05660	Hypothetical protein
_06835	Glucosidase
_05654	Hypothetical protein
_00586	Hypothetical protein
_03783	Hypothetical protein
_03224	Hypothetical protein
_00691	Hypothetical protein
_05915	Hypothetical protein
_00546	Chitin synthase 6
_07498	DUF567 domain-containing protein
_06863	Hypothetical protein
_05803	Exo-beta-1,3-glucanase
_03782	Hypothetical protein
_01942	Hypothetical protein
_03154	Hypothetical protein
_02030	Glyoxal oxidase
_05818	Chitin synthase 5
_05448	Hypothetical protein
_05632	Hypothetical protein
_00485	Hypothetical protein
_06336	Glucan 1,3 beta-glucosidase protein
_03227	Hypothetical protein
_06501	1,3-beta-glucanosyltransferase
_04459	Hypothetical protein
_03464	Cu-oxidase
_05458	Endo-1,3(4)-beta-glucanase
_04606	Hypothetical protein
_07658	Hypothetical protein
_01121	Hypothetical protein
_06658	Rhomboid family membrane protein
_00301	Hypothetical protein
_05889	SH3YL1 protein
_05138	Exo-beta-1,3-glucanase
_04094	Hypothetical protein
_02510	Hypothetical protein
_04256	Hypothetical protein
_01525	Hypothetical protein
_01272	Hypothetical protein
_04737	DUF323 domain-containing protein
_07406	Pheromone alpha
_05089	Hypothetical protein
_03047	Hypothetical protein
_07943	Hypothetical protein
_00776	Immunoreactive mannoprotein MP88
_05521	Aldose reductase
_06149	Hypothetical protein
_02661	Hypothetical protein
_05159	Hypothetical protein
_04681	Hypothetical protein
_03135	DUF803 domain membrane protein
_03161	Hypothetical protein
_05072	Endopeptidase
_01087	Hypothetical protein
_03412	Cytoplasmic protein
_02217	Chitin synthase 7
_06748	U3 snoRNP-associated protein Utp7
_03242	Peroxisomal membrane protein
_05412	Hypothetical protein
_05731	Glyoxal oxidase
_00647	Hypothetical protein
_07549	Hypothetical protein
_00668	Hypothetical protein
_04874	Hypothetical protein
_03463	Hypothetical protein
_00663	Hypothetical protein
_06499	Ppapdc1 protein
_02602	Flavonol synthase
_00025	Calcium ion transporter
_03019	Long-chain-fatty-acid-CoA ligase
_02125	Hypothetical protein
_07407	Fungal mating-type pheromone
_02415	Annexin XIV
_04016	Hypothetical protein
_01232	Calcium-transporting ATPase
_03314	YTH domain family 2
_01174	DUF1212 family protein
_04478	Hypothetical protein
_06311	Cytoplasmic protein
_03316	Rho GDP-dissociation inhibitor 1
_04634	Hypothetical protein
_03599	Mandelate racemase/muconate lactonizing enzyme
_05972	Hypothetical protein
_04523	Glyceraldehyde 3-phosphate dehydrogenase
