# Supplementary material for: Elucidation of the calcineurin-Crz1 stress response transcriptional network in the human fungal pathogen Cryptococcus neoformans
Source: PLoS Genet. 2017 Apr 4;13(4):e1006667. doi: 10.1371/journal.pgen.1006667 (PMC5380312; doi:10.1371/journal.pgen.1006667)
Supplement: S7 Table — Genes are arranged based on fold-change. Color shading indicates the presence of CDRE motifs; yellow = 5’-[G/A]CACAGC[C/A]AC-3’; blue = 5’-GAAGATG[A/G]T[G/A]-3’; green = 5’-GCACA[G/A]C-3’. (XLSX) [file pgen.1006667.s013.xlsx]

## Sheet: S6 Table
S7 Table	Presence of the putative CDRE motifs in the promoter regions of the Crz1-regulated genes independent of calcineurin
Locus Tag (CNAG)	Gene description	Motifs
		1	2	3
_05032	Hypothetical protein					Legend
_02008	Nuclear protein
_04514	CMGC/MAPK/ERK protein kinase					1	5'-CAC(A/C)GCC(A/T)-3'
_04280	Hypothetical protein					2	5'-GAAGATG(A/C/G)-3'
_04752	Hypothetical protein					3	5'-GCACA(A/G)C-3'
_02194	AGC/NDR protein kinase
_01854	Heparinase II/III family protein
_07638	Hypothetical protein					18 out of 59 genes (30%) do not contain any motifs in their promoter regions
_04380	Peptidase
_01539	Inositol-3-phosphate synthase
_05277	V-SNARE
_01207	Hypothetical protein
_01704	Serine/threonine protein kinase
_06507	Hypothetical protein
_01796	Hypothetical protein
_06473	Hypothetical protein
_07873	MIPC synthase
_06973	Hypothetical protein
_02114	Hypothetical protein
_07723	Hypothetical protein
_05411	Endoglucanase E-4
_00156	Hypothetical protein
_01131	Hypothetical protein
_06060	Hypothetical protein
_06347	Hypothetical protein
_00692	FAD dependent oxidoreductase
_05615	Syntaxin
_02585	RfeF
_03152	Calcium-binding protein
_03857	Hypothetical protein
_06016	CAP6p
_04171	Hypothetical protein
_04350	Glycerophosphodiesterase
_02169	Hypothetical protein
_00261	Hypothetical protein
_05864	Hypothetical protein
_03146	Alpha-amylase
_06508	Glucan synthase
_00274	Hypothetical protein
_07770	Ferric reductase transmembrane component 2
_07499	Chitin synthase 8
_06943	Hypothetical protein
_02458	GTPase activating protein
_06242	High-affinity iron permease CaFTR1
_02588	Avenacinase
_02958	Ferroxidase
_01683	Monosaccharide transporter
_00349	Hypothetical protein
_06290	Sugar transporter
_06936	Beta-glucosidase
_03426	GDP-mannose transporter
_01574	Hypothetical protein
_01070	class II aldolase/adducin family protein
_06241	Acidic laccase
_04355	Hypothetical protein
_00869	ATP-binding cassette transporter
_06503	Uridine permease
_07388	Hypothetical protein
_01873	Hypothetical protein
